# Supplementary material for: Discovery of the Cryptic Sites of SARS-CoV-2 Papain-like Protease and Analysis of Its Druggability
Source: Int J Mol Sci. 2022 Sep 24;23(19):11265. doi: 10.3390/ijms231911265 (PMC9569941; doi:10.3390/ijms231911265)
Supplement: Supplementary file 1 [file ijms-23-11265-s001.zip]

Archive with 1 entries (1 files):
- ijms-1867655-SI.pdf
